# Supplementary material for: Increased Protein Encapsulation in Polymersomes with Hydrophobic Membrane Anchoring Peptides in a Scalable Process
Source: Int J Mol Sci. 2021 Jul 1;22(13):7134. doi: 10.3390/ijms22137134 (PMC8268381; doi:10.3390/ijms22137134)
Supplement: Supplementary file 1 [file ijms-22-07134-s001.zip]

Archive with 1 entries (1 files):
- ijms-1248355-supplementary.pdf
